# Supplementary material for: Safety Profile and Outcomes of Early COVID-19 Treatments in Immunocompromised Patients: A Single-Centre Cohort Study
Source: Biomedicines. 2022 Aug 18;10(8):2002. doi: 10.3390/biomedicines10082002 (PMC9405567; doi:10.3390/biomedicines10082002)
Supplement: Supplementary file 1 [file biomedicines-10-02002-s001.zip]

Archive with 9 entries (9 files):
- biomedicines-1856682-SM.pdf
- Figure S1. Time from treatment start and SARS-CoV-2 nasopharyngeal swab negativity by subjectí»s immune status.png
- Figure S2. Time from treatment start and COVID-19 signs_symptoms resolution by subjectí»s immune status.png
- Figure S3. Time from last COVID-19 vaccine dose administration and COVID-19 signs_symptoms onset by subjectí»s immune status.png
- Table S1. Co-morbidities by subjectsí» immune status.pdf
- Table S2. COVID-19 symptoms at the time of treatment prescription by subjectsí» immune status.pdf
- Table S3. Specific adverse drug reactions events by subjectsí» immune status.pdf
- Table S4. Timing from treatment to key parameters by subjectsí» immune status.pdf
- Table S5-Timing from treatment to key parameters by subjectsí» immune status..pdf
